# Supplementary material for: Less Is More? Combined Approaches to Improve Mortality and Morbidity after Aortic Valve Replacement
Source: Biomedicines. 2023 Nov 7;11(11):2989. doi: 10.3390/biomedicines11112989 (PMC10669498; doi:10.3390/biomedicines11112989)
Supplement: Supplementary file 1 [file biomedicines-11-02989-s001.zip]

Archive with 1 entries (1 files):
- biomedicines-2634352-supplementary.pdf
